# Supplementary material for: ﻿Salviapenghuana (Lamiaceae), a new species from Guizhou, China
Source: PhytoKeys. 2024 Sep 2;246:179–87. doi: 10.3897/phytokeys.246.130332 (PMC11384139; doi:10.3897/phytokeys.246.130332)
Supplement: XML Treatment for Salvia penghuana [file phytokeys.246.130332-treatment1.xml]

<!DOCTYPE tp:taxon-treatment
  PUBLIC "-//TaxonX//DTD Taxonomic Treatment Publishing DTD v0 20100105//EN" "tax-treatment-NSO.dtd">
<tp:taxon-treatment xmlns:tp="http://www.plazi.org/taxpub"><tp:treatment-meta><kwd-group><label>Taxon classification</label><kwd>
              <named-content content-type="kingdom">Plantae</named-content>
            </kwd><kwd>
              <named-content content-type="order">Lamiales</named-content>
            </kwd><kwd>
              <named-content content-type="family">Lamiaceae</named-content>
            </kwd></kwd-group><mixed-citation publication-type="journal"><person-group><name><surname>Qiu</surname><given-names>Feng-Jin</given-names></name><name><surname>Yu</surname><given-names>Deng-Li</given-names></name><name><surname>Lan</surname><given-names>Hong-Bo</given-names></name><name><surname>An</surname><given-names>Ming-Tai</given-names></name><name><surname>Geng</surname><given-names>Yan-Fei</given-names></name><name><surname>Xiang</surname><given-names>Chun-Lei</given-names></name><name><surname>Hu</surname><given-names>Guo-Xiong</given-names></name></person-group><article-title>﻿<italic><tp:taxon-name><tp:taxon-name-part taxon-name-part-type="genus" reg="Salvia">Salvia</tp:taxon-name-part><tp:taxon-name-part taxon-name-part-type="species" reg="penghuana">penghuana</tp:taxon-name-part></tp:taxon-name></italic> (<tp:taxon-name><tp:taxon-name-part taxon-name-part-type="family">Lamiaceae</tp:taxon-name-part></tp:taxon-name>), a new species from Guizhou, China</article-title><source>PhytoKeys</source><day>02</day><month>09</month><year>2024</year><volume>246</volume><fpage>179</fpage><lpage>187</lpage><pub-id pub-id-type="doi">10.3897/phytokeys.246.130332</pub-id></mixed-citation></tp:treatment-meta><tp:nomenclature><label>﻿</label><tp:taxon-name>
            <object-id xmlns:xlink="http://www.w3.org/1999/xlink" content-type="arpha" xlink:type="simple">1CC6C3B5-650D-5D8C-BFDD-265469C287E2</object-id>
            <tp:taxon-name-part taxon-name-part-type="genus" reg="Salvia">Salvia</tp:taxon-name-part>
            <tp:taxon-name-part taxon-name-part-type="species" reg="penghuana">penghuana</tp:taxon-name-part>
            <object-id xmlns:xlink="http://www.w3.org/1999/xlink" content-type="ipni" xlink:type="simple">urn:lsid:ipni.org:names:77347687-1</object-id>
          </tp:taxon-name><tp:taxon-authority>G.X.Hu &amp; C.L.Xiang</tp:taxon-authority><tp:taxon-status xmlns:xlink="http://www.w3.org/1999/xlink" xlink:type="simple">sp. nov.</tp:taxon-status><xref ref-type="fig" rid="F1">Figs 1</xref><xref ref-type="fig" rid="F2">, 2</xref></tp:nomenclature><tp:treatment-sec sec-type="material" id="SECID0EDIAE"><title>Type.</title><p>China • Guizhou Province: Libo County, Yaoshan Town, Pobashao, karst forest margin, elevation 790 m, 1 May 2022, <italic>G. X. Hu &amp; Y. F. Geng 758</italic> (holotype: GACP!; isotypes: GACP!, KUN!).</p></tp:treatment-sec><tp:treatment-sec sec-type="diagnosis" id="SECID0ELIAE"><title>Diagnosis.</title><p><italic><tp:taxon-name><tp:taxon-name-part taxon-name-part-type="genus" reg="Salvia">Salvia</tp:taxon-name-part><tp:taxon-name-part taxon-name-part-type="species" reg="penghuana">penghuana</tp:taxon-name-part></tp:taxon-name></italic> is similar to <italic><tp:taxon-name><tp:taxon-name-part taxon-name-part-type="genus" reg="Salvia">S.</tp:taxon-name-part><tp:taxon-name-part taxon-name-part-type="species" reg="filicifolia">filicifolia</tp:taxon-name-part></tp:taxon-name></italic>, but differs in having 6-flowered verticillasters (vs. 6–10-flowered verticillasters), ovate-lanceolate bracts (vs. linear-lanceolate), purple corolla (vs. yellow or white), foot-shaped fused lower arms of connective (vs. subulate separated lower arm). It is also similar to <italic><tp:taxon-name><tp:taxon-name-part taxon-name-part-type="genus" reg="Salvia">S.</tp:taxon-name-part><tp:taxon-name-part taxon-name-part-type="species" reg="cavaleriei">cavaleriei</tp:taxon-name-part></tp:taxon-name></italic>, but differs by having 3–4-pinnate leaves (vs. simple to 2-pinnate), ovate-lanceolate bracts (vs. lanceolate), puberulent calyx (vs. glabrous), longer upper arms of connective (ca. 5 mm vs. ca. 3 mm).</p><fig id="F1" position="float" orientation="portrait"><object-id xmlns:xlink="http://www.w3.org/1999/xlink" content-type="doi" xlink:type="simple">10.3897/phytokeys.246.130332.figure1</object-id><object-id xmlns:xlink="http://www.w3.org/1999/xlink" content-type="arpha" xlink:type="simple">6B631ADA-701E-5CE3-BE7F-BD29DD0E5820</object-id><label>Figure 1.</label><caption><p><italic><tp:taxon-name><tp:taxon-name-part taxon-name-part-type="genus" reg="Salvia">Salvia</tp:taxon-name-part><tp:taxon-name-part taxon-name-part-type="species" reg="penghuana">penghuana</tp:taxon-name-part></tp:taxon-name></italic> sp. nov. <bold>A</bold> habit <bold>B</bold> flower <bold>C</bold> dissected corolla <bold>D</bold> dissected calyx <bold>E</bold> fertile stamens. Drawn by Xiao-Yu Wang from the holotype.</p></caption><graphic xmlns:xlink="http://www.w3.org/1999/xlink" xlink:href="phytokeys-246-179_article-130332__-g001.jpg" position="float" orientation="portrait" xlink:type="simple" id="oo_1126777.jpg"><uri content-type="original_file" xlink:type="simple">https://binary.pensoft.net/fig/1126777</uri></graphic></fig></tp:treatment-sec><tp:treatment-sec sec-type="description" id="SECID0EUKAE"><title>Description.</title><p>Perennial herbs. Roots fibrous, 5–15 cm long. Stems erect, 10–60 cm tall, finely minutely pubescent or glabrous, simple, or branched from the base. Leaves mostly basal, cauline leaves absent or 1–2 paired; the most basal leaves 1–2-pinnate, usually 1-paired, caducous, petiole 4–10 cm long, terminal leaflets ovate, margin serrate; other basal leaves 3–4-pinnate, petiole 6–12 cm long, leaf blades ovate, 9–16 × 8–13 cm, lobes numerous, elliptic to linear-lanceolate, margin entire or few lobulate, terminal leaflets lanceolate, ca. 7 × 2 mm, adaxially dark green, glabrous or sparsely puberulent, abaxially greenish or purplish-brown, glabrous or villous along veins. Verticillasters 6-flowered, in racemes or panicles; rachis puberulent and glandular pilose. Bracts ovate to lanceolate, 4–6 × 1.5–2.5 mm, apex acuminate, margin entire, glabrous; bracteoles similar to bracts in shape but smaller. Pedicels 2–3 mm long, puberulent. Calyx tubular-campanulate, 4–6 mm long, bilabiate to one-fourth its length, pale purple, sparsely glandular or puberulent along veins outside, glabrous or apically fine strigose inside; upper lip semicircular-triangular, ca. 2 × 3 mm, margin entire; lower lip ca. 2 × 2.5 mm, shallowly 2-toothed, teeth triangular, apex acuminate. Corolla purple, 9–13 mm long, densely puberulent or glandular hairs; corolla tube 6–9 mm long, creamy yellow inside calyx tube, ca. 1 mm wide, densely puberulent annulate, gradually dilated after extending out of the calyx tube, purple, ca. 2 mm wide at the throat, sparsely villous; lips subequal, upper lip oblong, 3–4 × 2–3 mm, apex emarginated; lower lip 3-lobed, middle lobe subrectangular, 3–4 × 2.5–3.6 mm, lateral lobes oval-triangular. Fertile stamens 2, purple, glabrous, filament ca. 1.5 mm long; connective ca. 6.5 mm long, upper arm ca. 5 mm long, the lower arm ca. 1.5 mm long; anterior thecae oblong, ca. 1.5 mm long, fertile, connivent; posterior thecae boot-shaped, sterile, fused. Staminodes 2, 0.7–1.1 mm long. Style exerted slightly, stigmatic lobes unequal, posterior lobe shorter. Nutlets ellipsoid, pale brown, glabrous, ca. 2 mm long.</p><fig id="F2" position="float" orientation="portrait"><object-id xmlns:xlink="http://www.w3.org/1999/xlink" content-type="doi" xlink:type="simple">10.3897/phytokeys.246.130332.figure2</object-id><object-id xmlns:xlink="http://www.w3.org/1999/xlink" content-type="arpha" xlink:type="simple">11FC3FE0-4244-5687-BF80-518CC900C297</object-id><label>Figure 2.</label><caption><p><italic><tp:taxon-name><tp:taxon-name-part taxon-name-part-type="genus" reg="Salvia">Salvia</tp:taxon-name-part><tp:taxon-name-part taxon-name-part-type="species" reg="penghuana">penghuana</tp:taxon-name-part></tp:taxon-name></italic> sp. nov. <bold>A</bold> habitat <bold>B, C</bold> plant <bold>D</bold> leaf (adaxial surface) <bold>E</bold> leaf (abaxial surface) <bold>F</bold> inflorescence <bold>G</bold> verticillaster <bold>H</bold> calyx (external view) <bold>I</bold> calyx (internal view) <bold>J–K</bold> corolla (side view) <bold>L</bold> (front view) <bold>M</bold> fertile stamens. Photographs by Guo-Xiong Hu.</p></caption><graphic xmlns:xlink="http://www.w3.org/1999/xlink" xlink:href="phytokeys-246-179_article-130332__-g002.jpg" position="float" orientation="portrait" xlink:type="simple" id="oo_1126778.jpg"><uri content-type="original_file" xlink:type="simple">https://binary.pensoft.net/fig/1126778</uri></graphic></fig></tp:treatment-sec><tp:treatment-sec sec-type="distribution" id="SECID0EHMAE"><title>Distribution and habitat.</title><p>The new species is currently only known from Libo and Suiyang counties, Guizhou Province, China, at elevations between 770 and 1220 m (Fig. <xref ref-type="fig" rid="F3">3</xref>). Both populations grow in karst evergreen and deciduous broad-leaved mixed forest. The common companion species include <italic><tp:taxon-name><tp:taxon-name-part taxon-name-part-type="genus" reg="Handeliodendron">Handeliodendron</tp:taxon-name-part><tp:taxon-name-part taxon-name-part-type="species" reg="bodinieri">bodinieri</tp:taxon-name-part></tp:taxon-name></italic> (H. Lév.) Rehder, <italic><tp:taxon-name><tp:taxon-name-part taxon-name-part-type="genus" reg="Sarcococca">Sarcococca</tp:taxon-name-part><tp:taxon-name-part taxon-name-part-type="species" reg="ruscifolia">ruscifolia</tp:taxon-name-part></tp:taxon-name></italic> Stapf, <italic><tp:taxon-name><tp:taxon-name-part taxon-name-part-type="genus" reg="Selaginella">Selaginella</tp:taxon-name-part><tp:taxon-name-part taxon-name-part-type="species" reg="uncinata">uncinata</tp:taxon-name-part></tp:taxon-name></italic> (Desv.) Spring, <tp:taxon-name><tp:taxon-name-part taxon-name-part-type="genus" reg="Hedera">Hedera</tp:taxon-name-part><tp:taxon-name-part taxon-name-part-type="species" reg="nepalensis">nepalensis</tp:taxon-name-part><tp:taxon-name-part taxon-name-part-type="infraspecific-rank">var.</tp:taxon-name-part><tp:taxon-name-part taxon-name-part-type="variety" reg="sinensis">sinensis</tp:taxon-name-part></tp:taxon-name> (Tobler) Rehder, <italic><tp:taxon-name><tp:taxon-name-part taxon-name-part-type="genus" reg="Aster">Aster</tp:taxon-name-part><tp:taxon-name-part taxon-name-part-type="species" reg="ageratoides">ageratoides</tp:taxon-name-part></tp:taxon-name></italic> Turcz., and <italic><tp:taxon-name><tp:taxon-name-part taxon-name-part-type="genus" reg="Ajuga">Ajuga</tp:taxon-name-part><tp:taxon-name-part taxon-name-part-type="species" reg="decumbens">decumbens</tp:taxon-name-part></tp:taxon-name></italic> Thunb.</p><fig id="F3" position="float" orientation="portrait"><object-id xmlns:xlink="http://www.w3.org/1999/xlink" content-type="doi" xlink:type="simple">10.3897/phytokeys.246.130332.figure3</object-id><object-id xmlns:xlink="http://www.w3.org/1999/xlink" content-type="arpha" xlink:type="simple">A92067C6-5915-5DB3-97ED-AB1690EB4C39</object-id><label>Figure 3.</label><caption><p>Known geographic distribution of <italic><tp:taxon-name><tp:taxon-name-part taxon-name-part-type="genus" reg="Salvia">Salvia</tp:taxon-name-part><tp:taxon-name-part taxon-name-part-type="species" reg="penghuana">penghuana</tp:taxon-name-part></tp:taxon-name></italic>.</p></caption><graphic xmlns:xlink="http://www.w3.org/1999/xlink" xlink:href="phytokeys-246-179_article-130332__-g003.jpg" position="float" orientation="portrait" xlink:type="simple" id="oo_1126779.jpg"><uri content-type="original_file" xlink:type="simple">https://binary.pensoft.net/fig/1126779</uri></graphic></fig></tp:treatment-sec><tp:treatment-sec sec-type="phenology" id="SECID0ERPAE"><title>Phenology.</title><p>Flowering from April to June, and fruiting from May to June.</p></tp:treatment-sec><tp:treatment-sec sec-type="etymology" id="SECID0EWPAE"><title>Etymology.</title><p>The specific epithet ‘penghuana’ was selected to honor Prof. Hua Peng, who is a renowned expert on plant taxonomy at the Kunming Institute of Botany, Chinese Academy of Sciences, China.</p></tp:treatment-sec><tp:treatment-sec sec-type="Vernacular name" id="SECID0EFQAE"><title>Vernacular name.</title><p>Chinese Mandarin: Péng huá shǔ wěi cǎo (彭华鼠尾草)</p></tp:treatment-sec><tp:treatment-sec sec-type="conservation status" id="SECID0EKQAE"><title>Conservation status.</title><p>Currently, two populations are found in Guizhou, China. The population in Libo is close to Maolan National Nature Reserve, and another population in Suiyang is located in the Kuankuoshui National Nature Reserve. Two populations have no plausible threats, and the area is relatively well-known. Under IUCN criteria, the species was categorized as “Least Concern” (<xref ref-type="bibr" rid="B15">IUCN 2024</xref>).</p></tp:treatment-sec><tp:treatment-sec sec-type="material" id="SECID0EUQAE"><title>Additional specimens examined</title><p><bold>(Paratypes).</bold> China • Guizhou: Suiyang County, Kuankuo Town, Honghe village, elevation 1182 m, 4 May 2024. W. Wu &amp; L. Chen <italic>sy01</italic> (GACP) • Guizhou Province: Libo County, Yaoshan Town, Pobashao, karst forest margin, elevation 790 m, 1 May 2023, G. X. Hu &amp; W. Wu 779.</p></tp:treatment-sec><tp:treatment-sec sec-type="notes" id="SECID0E5QAE"><title>Notes.</title><p>Based on molecular and morphological evidences, <xref ref-type="bibr" rid="B11">Hu et al. (2018)</xref> established the subg. <tp:taxon-name><tp:taxon-name-part taxon-name-part-type="genus" reg="Salvia"/><tp:taxon-name-part taxon-name-part-type="subgenus" reg="Glutinaria">Glutinaria</tp:taxon-name-part></tp:taxon-name>, of which eight sections were recognized. Sect. <tp:taxon-name><tp:taxon-name-part taxon-name-part-type="genus" reg="Salvia"/><tp:taxon-name-part taxon-name-part-type="section" reg="Sobiso">Sobiso</tp:taxon-name-part></tp:taxon-name> (Raf.) G.X.Hu, A.Takano &amp; B.T.Drew is characterized by fibril roots, small calyx (4–7 mm), small corolla (5–10 mm), and completely reduced posterior thecae. <italic><tp:taxon-name><tp:taxon-name-part taxon-name-part-type="genus" reg="Salvia">Salvia</tp:taxon-name-part><tp:taxon-name-part taxon-name-part-type="species" reg="penghuana">penghuana</tp:taxon-name-part></tp:taxon-name></italic> has these synapomorphies and therefore should be included in this section. Within sect. <tp:taxon-name><tp:taxon-name-part taxon-name-part-type="genus" reg="Salvia"/><tp:taxon-name-part taxon-name-part-type="section" reg="Sobiso">Sobiso</tp:taxon-name-part></tp:taxon-name>, two lineages were recognized. The <italic><tp:taxon-name><tp:taxon-name-part taxon-name-part-type="genus" reg="Salvia">Salvia</tp:taxon-name-part><tp:taxon-name-part taxon-name-part-type="species" reg="chinensis">chinensis</tp:taxon-name-part></tp:taxon-name></italic> group mainly consists of species distributed to China and a total of 17 species were reported (<xref ref-type="bibr" rid="B11">Hu et al. 2018</xref>; <xref ref-type="bibr" rid="B27">Wei et al. 2019</xref>). This group is characterized by the stamen movement whereby the upper connective arms bend downward from the upper lips at early anthesis to the middle lobe of the lower corolla lips at the end of flowering (<xref ref-type="bibr" rid="B11">Hu et al. 2018</xref>). This stamen movement is considered to be a diagnostic between the <italic><tp:taxon-name><tp:taxon-name-part taxon-name-part-type="genus" reg="Salvia">S.</tp:taxon-name-part><tp:taxon-name-part taxon-name-part-type="species" reg="chinensis">chinensis</tp:taxon-name-part></tp:taxon-name></italic> group and <italic><tp:taxon-name><tp:taxon-name-part taxon-name-part-type="genus" reg="Salvia">S.</tp:taxon-name-part><tp:taxon-name-part taxon-name-part-type="species" reg="lutescens">lutescens</tp:taxon-name-part></tp:taxon-name></italic> group endemic to Japan and Taiwan Island. A similar phenomenon is also observed in this new species, so <italic><tp:taxon-name><tp:taxon-name-part taxon-name-part-type="genus" reg="Salvia">S.</tp:taxon-name-part><tp:taxon-name-part taxon-name-part-type="species" reg="penghuana">penghuana</tp:taxon-name-part></tp:taxon-name></italic> should be placed in the <italic><tp:taxon-name><tp:taxon-name-part taxon-name-part-type="genus" reg="Salvia">S.</tp:taxon-name-part><tp:taxon-name-part taxon-name-part-type="species" reg="chinensis">chinensis</tp:taxon-name-part></tp:taxon-name></italic> group.</p></tp:treatment-sec><ref-list><ref id="B15"><mixed-citation xmlns:xlink="http://www.w3.org/1999/xlink" xlink:type="simple">IUCN (<year>2024</year>) Guidelines for Using the IUCN Red List Categories and Criteria. Version 16. Prepared by the Standards and Petitions Committee of the IUCN Species Survival Commission. <ext-link xlink:href="https://www.iucnredlist.org/resources/redlistguidelines" ext-link-type="uri" xlink:type="simple">https://www.iucnredlist.org/resources/redlistguidelines</ext-link> [Accessed on 20 June 2024]</mixed-citation></ref><ref id="B11"><mixed-citation xmlns:xlink="http://www.w3.org/1999/xlink" xlink:type="simple"><person-group><name name-style="western"><surname>Hu</surname><given-names>GX</given-names></name><name name-style="western"><surname>Takano</surname><given-names>A</given-names></name><name name-style="western"><surname>Drew</surname><given-names>BT</given-names></name><name name-style="western"><surname>Liu</surname><given-names>ED</given-names></name><name name-style="western"><surname>Soltis</surname><given-names>DE</given-names></name><name name-style="western"><surname>Soltis</surname><given-names>PS</given-names></name><name name-style="western"><surname>Peng</surname><given-names>H</given-names></name><name name-style="western"><surname>Xiang</surname><given-names>CL</given-names></name></person-group> (<year>2018</year>) <article-title>Phylo­geny and staminal evolution of <italic><tp:taxon-name><tp:taxon-name-part taxon-name-part-type="genus">Salvia</tp:taxon-name-part></tp:taxon-name></italic> (<tp:taxon-name><tp:taxon-name-part taxon-name-part-type="family">Lamiaceae</tp:taxon-name-part></tp:taxon-name>, <tp:taxon-name><tp:taxon-name-part taxon-name-part-type="subfamily">Nepetoideae</tp:taxon-name-part></tp:taxon-name>) in East Asia.</article-title><source>Annals of Botany</source><volume>122</volume>(<issue>4</issue>): <fpage>649</fpage>–<lpage>668</lpage>. <ext-link xlink:href="10.1093/aob/mcy104" ext-link-type="doi" xlink:type="simple">https://doi.org/10.1093/aob/mcy104</ext-link></mixed-citation></ref><ref id="B27"><mixed-citation xmlns:xlink="http://www.w3.org/1999/xlink" xlink:type="simple"><person-group><name name-style="western"><surname>Wei</surname><given-names>YK</given-names></name><name name-style="western"><surname>Pendry</surname><given-names>CA</given-names></name><name name-style="western"><surname>Zhang</surname><given-names>DG</given-names></name><name name-style="western"><surname>Huang</surname><given-names>YB</given-names></name></person-group> (<year>2019</year>) <article-title><italic><tp:taxon-name><tp:taxon-name-part taxon-name-part-type="genus">Salvia</tp:taxon-name-part><tp:taxon-name-part taxon-name-part-type="species">daiguii</tp:taxon-name-part></tp:taxon-name></italic> (<tp:taxon-name><tp:taxon-name-part taxon-name-part-type="family">Lamiaceae</tp:taxon-name-part></tp:taxon-name>): A new species from west Hunan, China.</article-title><source>Edinburgh Journal of Botany</source><volume>76</volume>(<issue>3</issue>): <fpage>359</fpage>–<lpage>368</lpage>. <ext-link xlink:href="10.1017/S096042861900009X" ext-link-type="doi" xlink:type="simple">https://doi.org/10.1017/S096042861900009X</ext-link></mixed-citation></ref></ref-list></tp:taxon-treatment>
